# Supplementary material for: Navigating Challenges in the Endovascular Treatment of Asymptomatic Aortoiliac Aneurysms: A 10-Year Comparative Analysis
Source: J Clin Med. 2023 Nov 9;12(22):7000. doi: 10.3390/jcm12227000 (PMC10672210; doi:10.3390/jcm12227000)
Supplement: Supplementary file 1 [file jcm-12-07000-s001.zip]

Archive with 1 entries (1 files):
- jcm-2672301-supplementary.pdf
